# Supplementary material for: Ground beetle fauna of flower strips and forest edges in northern German lowlands’ conventional agricultural landscapes (Coleoptera, Carabidae)
Source: Biodivers Data J. 2025 Aug 26;13:e161282. doi: 10.3897/BDJ.13.e161282 (PMC12405936; doi:10.3897/BDJ.13.e161282)
Supplement: Supplementary material 1 — Study sites [file bdj-13-e161282-s001.csv]

Location name	Latitude	Longitude	Field habitat	Forest main tree species	Forest average stand age [in years]
H1	53.2299	9.9282	Flower strip	Pinus sylvestris L.	~ 50
H2	53.2300	9.9303	Corn field	Pinus sylvestris L.	~ 50
H3	53.2288	9.9339	Corn field	Pinus sylvestris L.	> 90
H4	53.2272	9.9341	Flower strip	Larix decidua Mill.	~ 30
H5	53.2256	9.9357	Corn field	Picea abies (L.) H.Karst.	~ 30
H6	53.2236	9.9242	Flower strip	Pinus sylvestris L.	~ 70
H7	53.2230	9.9263	Flower strip	Pinus sylvestris L.	~ 70
H8	53.2223	9.9294	Corn field	Pinus sylvestris L.	~70
H9	53.2297	9.8936	Flower strip	Pinus sylvestris L.	~ 50
H10	53.2292	9.8958	Corn field	Pinus sylvestris L.	~ 50
H11	53.2298	9.8990	Corn field	Pinus sylvestris L.	~ 50
H12	53.2298	9.9004	Flower strip	Pinus sylvestris L.	~ 70
H13	53.2178	9.9235	Flower strip	Pinus sylvestris L.	~ 70
H14	53.2196	9.9291	Corn field	Pinus sylvestris L.	~ 70
B1	53.1221	10.0098	Corn field	Pinus sylvestris L.	~ 70
B2	52.1219	10.0124	Corn field	Pinus sylvestris L.	~ 70
B3	53.1212	10.0150	Flower strip	Larix decidua Mill.	~ 30
B4	53.1182	10.0212	Corn field	Pinus sylvestris L.	~ 70
B5	53.1180	10.0248	Flower strip	Pinus sylvestris L.	~ 70
B6	53.1190	10.0276	Flower strip	Pinus sylvestris L.	~ 70
B7	53.1099	10.0065	Flower strip	Pinus sylvestris L.	~ 70
B8	53.1100	10.0103	Corn field	Pinus sylvestris L.	~ 70
